# Supplementary material for: Therapeutic benefits of maintaining CDK4/6 inhibitors and incorporating CDK2 inhibitors beyond progression in breast cancer
Source: eLife. 2025 Dec 29;14:RP104545. doi: 10.7554/eLife.104545 (PMC12747521; doi:10.7554/eLife.104545)
Supplement: Figure 3—figure supplement 1—source data 2. [file elife-104545-fig3-figsupp1-data2.zip]

Archive with 4 entries (3 files):
- Figure 3, figure supplement 1, source data 2/
- Figure 3, figure supplement 1, source data 2/b-actin.png
- Figure 3, figure supplement 1, source data 2/t-Rb saturation highlighted.png
- Figure 3, figure supplement 1, source data 2/t-Rb.png
